# Supplementary material for: Genome‐wide association study and genomic prediction for intramuscular fat content in Suhuai pigs using imputed whole‐genome sequencing data
Source: Evol Appl. 2022 Oct 24;15(12):2054–66. doi: 10.1111/eva.13496 (PMC9753832; doi:10.1111/eva.13496)
Supplement: Supplementary file 1 — Appendix S1 Supporting Information [file EVA-15-2054-s001.xlsx]

## Sheet: Table S1
Supplementary Table 1. A summary of the sequencing and assembly of 30 key individuals
ID	Clean Reads	Mapped reads	Mapped reads rate	Depth of coverage	Uniquely mapped reads	Uniquely mapped reads rate	GC
10007	244441502	234093504	0.957667	14.3163	229770746	0.939983	0.4204
10281	231743760	221798109	0.957083	13.5112	217048569	0.936589	0.4257
10631	236295312	228149120	0.965525	13.9671	224887130	0.951721	0.4184
14082	211977026	203931940	0.962047	12.5048	201118589	0.948775	0.4252
16116	258809578	248769065	0.961205	15.2836	243502888	0.940857	0.4193
16838	232106108	222952846	0.960564	13.6737	218844072	0.942862	0.4199
17024	263719626	252564499	0.957701	15.4438	247843919	0.939801	0.4285
171	211046456	202161820	0.957902	12.346	198831302	0.942121	0.4214
17302	213965542	205147306	0.958787	12.5877	201049757	0.939636	0.4229
18844	228965898	219223192	0.957449	13.4482	216055077	0.943612	0.4224
427	220238392	210055843	0.953766	12.8132	205412142	0.932681	0.4318
457	258397512	247978621	0.959679	15.1441	243312788	0.941622	0.4252
505	224235178	212983786	0.949823	12.9801	208694417	0.930694	0.4259
569	254110624	242243163	0.953298	14.7453	237361196	0.934086	0.4219
5704	225445108	215201195	0.954561	13.1565	211406426	0.937729	0.4235
7021	219288310	210393906	0.95944	12.8996	210240843	0.958742	0.4277
7137	178220234	170647157	0.957507	10.4341	167443882	0.939534	0.4249
7456	225962540	217140749	0.960959	13.298	213494305	0.944822	0.4203
7567	218014492	209045194	0.958859	12.7726	205217424	0.941302	0.4216
8169	214199076	206589660	0.964475	12.645	203478196	0.949949	0.4253
8243	236800606	227006087	0.958638	13.8475	223386472	0.943353	0.4257
8743	203332542	195415646	0.961064	11.9473	191544729	0.942027	0.4245
8747	233095454	223653511	0.959493	13.6686	219396042	0.941228	0.4228
8884	217449540	206720752	0.950661	12.6444	203066971	0.933858	0.1247
9314	235247624	225525257	0.958672	13.7914	221987313	0.943633	0.4233
9370	208432906	200232240	0.960656	12.2648	197174161	0.945984	0.4226
9648	236831164	227812469	0.961919	13.9752	224773998	0.94909	0.4182
9682	206849264	196539229	0.950157	12.0082	193508373	0.935504	0.4214
9724	230664004	221801039	0.961576	13.598	217870359	0.944536	0.424
9738	226257370	215257488	0.951383	13.14	211215111	0.933517	0.4248

## Sheet: Table S2
Supplementary Table 2. The number of SNPs after pruning at different cutoff levels
Cutoff level	Number of SNP
LD0.05	146582
LD0.10	181652
LD0.15	218611
LD0.20	256873
LD0.25	296425
LD0.30	337173
LD0.35	375737
LD0.40	413944
LD0.45	451664
LD0.50	488597
LD0.55	527834
LD0.60	569436
LD0.65	612542
LD0.70	658872
LD0.75	708109
LD0.80	764242
LD0.85	829250
LD0.90	908016
LD0.95	1015020
LD1.00	1205724

## Sheet: Table S3
Supplementary Table 3. The GWAS results of IFC based on the iWGS data in five reference populations
Reference group	SSC	Range of SNP (MB)	Top SNP ID	Top SNP position (bp)	P value of top SNP	PVE of top SNP (%)	Number of SNP
Reference group 1	3	94.32-105.54	rs334011223	95353858	7.6829e-11	3.23735	1009
	14	29.21-35.13	rs331439214	31793530	2.4302e-12	4.1355	137
	14	82.13-83.40	rs346224369	82696483	6.3632e-08	2.15976	146
Reference group 2	3	94.32-105.54	rs338155853	95237333	2.2213e-12	3.98947	1042
	14	31.79-32.58	rs331439214	31793530	2.6804e-09	3.04492	56
	16	75.66-76.27	rs328332885	75669819	2.7496e-08	2.93892	30
Reference group 3	3	94.32-104.56	rs338155853	95237333	6.8637e-10	2.99004	148
	6	78.87-80.11	rs324155967	78876616	1.2864e-07	2.50323	91
	14	31.79-32.59	rs331439214	31793530	5.2649e-09	2.97738	56
	14	83.40-83.48	rs326164020	83405892	6.4133e-08	2.82882	31
	16	75.66-76.30	rs699646161	76264232	5.3859e-09	3.21737	270
Reference group 4	3	94.33-104.56	rs338155853	95237333	5.2e-08	2.23828	46
	6	79.72-79.90	rs1107840512	79720023	1.84e-07	2.27249	66
	14	31.79-32.59	rs331439214	31793530	1.9757e-08	2.53348	41
Reference group 5	3	94.32-104.56	rs328369171	95178539	6.0737e-10	3.14358	478
	14	26.69-35.16	rs331439214	31793530	6.3256e-11	3.51761	117

## Sheet: Table S4
Supplementary Table 4. The significant GO terms in all significant regions
Ontology	ID	Description	GeneRatio	P-value	q-value	Count
BP	GO:0032535	regulation of cellular component size	6	0.000218964	0.0262757	6
MF	GO:0015078	proton transmembrane transporter activity	4	0.00101356	0.0608137	4
BP	GO:0120034	positive regulation of plasma membrane bounded cell projection assembly	3	0.00124408	0.0497633	3
CC	GO:0005581	collagen trimer	3	0.00132052	0.0396156	3
BP	GO:0061024	membrane organization	6	0.00147653	0.0354367	6
BP	GO:0090066	regulation of anatomical structure size	6	0.00147653	0.0295306	6
BP	GO:0030838	positive regulation of actin filament polymerization	3	0.00234369	0.0401776	3
BP	GO:0007015	actin filament organization	5	0.00303641	0.0455462	5
BP	GO:0006958	complement activation, classical pathway	2	0.00343375	0.0457834	2
BP	GO:0046717	acid secretion	2	0.00403882	0.0484658	2
BP	GO:0032273	positive regulation of protein polymerization	3	0.00472976	0.0515974	3
BP	GO:0060491	regulation of cell projection assembly	3	0.00472976	0.0472976	3
BP	GO:0120032	regulation of plasma membrane bounded cell projection assembly	3	0.00472976	0.0436594	3
MF	GO:0035258	steroid hormone receptor binding	2	0.00481711	0.0412895	2
BP	GO:0030036	actin cytoskeleton organization	6	0.00493093	0.0394474	6
BP	GO:0043393	regulation of protein binding	3	0.00565161	0.0423871	3
BP	GO:0044089	positive regulation of cellular component biogenesis	5	0.0056545	0.0399141	5
BP	GO:0097435	supramolecular fiber organization	6	0.005759	0.0383933	6
CC	GO:0005637	nuclear inner membrane	2	0.00590784	0.0373127	2
BP	GO:0002455	humoral immune response mediated by circulating immunoglobulin	2	0.00612564	0.0367538	2
BP	GO:0065003	protein-containing complex assembly	9	0.0061479	0.0351308	9
MF	GO:0022890	inorganic cation transmembrane transporter activity	6	0.00627697	0.034238	6
BP	GO:0032956	regulation of actin cytoskeleton organization	4	0.00633813	0.0330685	4
BP	GO:0030029	actin filament-based process	6	0.00771609	0.0385804	6
BP	GO:0034314	Arp2/3 complex-mediated actin nucleation	2	0.00773642	0.0371348	2
BP	GO:0032970	regulation of actin filament-based process	4	0.00829474	0.0382834	4
BP	GO:0060047	heart contraction	3	0.00861012	0.0382672	3
BP	GO:0051495	positive regulation of cytoskeleton organization	3	0.00991414	0.0424892	3
BP	GO:1902905	positive regulation of supramolecular fiber organization	3	0.00991414	0.041024	3
BP	GO:0030833	regulation of actin filament polymerization	3	0.010373	0.041492	3
MF	GO:0008324	cation transmembrane transporter activity	6	0.0104039	0.0402733	6
BP	GO:0003015	heart process	3	0.0108441	0.0406653	3
MF	GO:0016922	nuclear receptor binding	2	0.0111981	0.0407203	2
BP	GO:0045010	actin nucleation	2	0.0114612	0.0404513	2
MF	GO:0051020	GTPase binding	4	0.0122481	0.0419934	4
BP	GO:0030041	actin filament polymerization	3	0.0123311	0.0411037	3
BP	GO:0034622	cellular protein-containing complex assembly	7	0.0128161	0.0415657	7
BP	GO:0008064	regulation of actin polymerization or depolymerization	3	0.0128516	0.0405839	3
BP	GO:0030832	regulation of actin filament length	3	0.0128516	0.0395433	3
BP	GO:0006956	complement activation	2	0.014675	0.044025	2
BP	GO:0120031	plasma membrane bounded cell projection assembly	4	0.014819	0.0433727	4
BP	GO:0030031	cell projection assembly	4	0.0156092	0.0445978	4
BP	GO:0045807	positive regulation of endocytosis	2	0.0170083	0.047465	2
MF	GO:0017111	nucleoside-triphosphatase activity	6	0.0172038	0.0469194	6
CC	GO:0031252	cell leading edge	3	0.0173714	0.0463237	3
BP	GO:0008154	actin polymerization or depolymerization	3	0.0174676	0.0455678	3
CC	GO:0031256	leading edge membrane	2	0.0178529	0.045582	2
BP	GO:0051928	positive regulation of calcium ion transport	2	0.0182304	0.045576	2
BP	GO:1903578	regulation of ATP metabolic process	2	0.0182304	0.0446458	2
BP	GO:0031334	positive regulation of protein-containing complex assembly	3	0.0187485	0.0449964	3
MF	GO:0042802	identical protein binding	8	0.0190959	0.0449316	8
BP	GO:0032271	regulation of protein polymerization	3	0.0194081	0.044788	3
BP	GO:0002449	lymphocyte mediated immunity	3	0.0200805	0.0454653	3
BP	GO:0002253	activation of immune response	3	0.0207657	0.046146	3
BP	GO:0031346	positive regulation of cell projection organization	3	0.0207657	0.045307	3
BP	GO:0016079	synaptic vesicle exocytosis	2	0.0207825	0.0445338	2
BP	GO:0110053	regulation of actin filament organization	3	0.0214637	0.0451868	3
BP	GO:0051983	regulation of chromosome segregation	2	0.0221113	0.0457475	2
MF	GO:0016462	pyrophosphatase activity	6	0.022637	0.0460413	6
BP	GO:0050778	positive regulation of immune response	4	0.0228975	0.045795	4
BP	GO:0120035	regulation of plasma membrane bounded cell projection organization	4	0.0234116	0.0460556	4
MF	GO:0016817	hydrolase activity, acting on acid anhydrides	6	0.0235904	0.0456589	6
MF	GO:0016818	hydrolase activity, acting on acid anhydrides, in phosphorus-containing anhydrides	6	0.0235904	0.0449342	6
MF	GO:0042626	ATPase-coupled transmembrane transporter activity	2	0.0236412	0.0443272	2
BP	GO:0031344	regulation of cell projection organization	4	0.0244609	0.0451586	4
BP	GO:0000077	DNA damage checkpoint	2	0.0248716	0.0452212	2
MF	GO:0015077	monovalent inorganic cation transmembrane transporter activity	4	0.0256397	0.0459219	4
BP	GO:0002460	adaptive immune response based on somatic recombination of immune receptors built from immunoglobulin superfamily domains	3	0.0259215	0.0457438	3
BP	GO:0007009	plasma membrane organization	2	0.0263021	0.0457427	2
MF	GO:0003743	translation initiation factor activity	2	0.0263138	0.0451093	2
CC	GO:0030027	lamellipodium	2	0.0265139	0.0448123	2
BP	GO:0007010	cytoskeleton organization	7	0.0271802	0.0453004	7
BP	GO:0051130	positive regulation of cellular component organization	6	0.0273508	0.0449602	6
MF	GO:0019903	protein phosphatase binding	2	0.0276941	0.0449093	2
BP	GO:0008360	regulation of cell shape	2	0.0277653	0.0444244	2
MF	GO:0004672	protein kinase activity	5	0.0285876	0.0451383	5
MF	GO:0015399	primary active transmembrane transporter activity	2	0.029103	0.0453554	2
MF	GO:0035257	nuclear hormone receptor binding	2	0.029103	0.0447739	2
BP	GO:0031570	DNA integrity checkpoint	2	0.0292606	0.0444465	2
BP	GO:0051493	regulation of cytoskeleton organization	4	0.0295355	0.0443033	4
MF	GO:0031267	small GTPase binding	3	0.02973	0.0440444	3
MF	GO:0015318	inorganic molecular entity transmembrane transporter activity	6	0.0306502	0.0448539	6
BP	GO:0016064	immunoglobulin mediated immune response	2	0.0307877	0.0445123	2
BP	GO:0051258	protein polymerization	3	0.0317055	0.0452936	3
MF	GO:0015085	calcium ion transmembrane transporter activity	2	0.0320053	0.0451839	2
BP	GO:0001708	cell fate specification	2	0.0323459	0.0451338	2
BP	GO:0019724	B cell mediated immunity	2	0.0323459	0.044615	2
BP	GO:0043467	regulation of generation of precursor metabolites and energy	2	0.0323459	0.044108	2
BP	GO:0060048	cardiac muscle contraction	2	0.0323459	0.0436124	2
BP	GO:0010638	positive regulation of organelle organization	4	0.033887	0.0451827	4
BP	GO:0007269	neurotransmitter secretion	2	0.0339347	0.044749	2
BP	GO:0099643	signal release from synapse	2	0.0339347	0.0442626	2
BP	GO:0002443	leukocyte mediated immunity	3	0.0362192	0.0467344	3
BP	GO:0051098	regulation of binding	3	0.0371598	0.0474381	3
BP	GO:0007266	Rho protein signal transduction	2	0.0388795	0.0491109	2
BP	GO:0099504	synaptic vesicle cycle	2	0.0388795	0.0485993	2
BP	GO:0046907	intracellular transport	7	0.0399504	0.0494231	7
BP	GO:0030100	regulation of endocytosis	2	0.0405855	0.0496965	2
BP	GO:0099003	vesicle-mediated transport in synapse	2	0.0405855	0.0491945	2

## Sheet: Table S5
Supplementary Table 5. The significant KEGG pathways in all significant regions
ID	Description	GeneRatio	P-value	q-value	Count
ssc04371	Apelin signaling pathway	5	0.00409626	0.0819251	5
ssc04936	Alcoholic liver disease	5	0.00435489	0.0435489	5
ssc04260	Cardiac muscle contraction	4	0.00442204	0.0294803	4
ssc05410	Hypertrophic cardiomyopathy	4	0.00498967	0.0249484	4
ssc02010	ABC transporters	3	0.00697443	0.0278977	3
ssc04530	Tight junction	5	0.00864416	0.0288139	5
ssc04931	Insulin resistance	4	0.010055	0.0287285	4
ssc04020	Calcium signaling pathway	6	0.010943	0.0273575	6
ssc05133	Pertussis	3	0.019158	0.0425734	3
ssc04610	Complement and coagulation cascades	3	0.022747	0.045494	3
ssc04261	Adrenergic signaling in cardiomyocytes	4	0.0252139	0.0458434	4
ssc04810	Regulation of actin cytoskeleton	5	0.0254625	0.0424376	5
ssc05150	Staphylococcus aureus infection	3	0.0327537	0.0503903	3
ssc04932	Non-alcoholic fatty liver disease	4	0.0331394	0.0473419	4
ssc04925	Aldosterone synthesis and secretion	3	0.033676	0.0449013	3
ssc04666	Fc gamma R-mediated phagocytosis	3	0.0346117	0.0432646	3
ssc05414	Dilated cardiomyopathy	3	0.0365234	0.0429688	3
ssc04022	cGMP-PKG signaling pathway	4	0.0393927	0.0437696	4
ssc03420	Nucleotide excision repair	2	0.0430412	0.0453065	2
ssc04975	Fat digestion and absorption	2	0.0448713	0.0448713	2
